# Supplementary material for: Structural basis of the T4 bacteriophage primosome assembly and primer synthesis
Source: Nat Commun. 2023 Jul 20;14:4396. doi: 10.1038/s41467-023-40106-2 (PMC10359460; doi:10.1038/s41467-023-40106-2)
Supplement: Supplementary file 7 — Source Data [file 41467_2023_40106_MOESM7_ESM.xlsx]

## Sheet: Sup Fig 13a
Supplementary figure 13a source data

## Sheet: Sup Fig 13b
Supplementary figure 13b source data
		WT			E227Q
	Time (min)	replicate 1	replicate 2	replicate 3	replicate 1	replicate 2	replicate 3
	0	0	0	0	0	0	0
	0.5	39.357	75.42	90.127	0.415	1.15	3.966
	1	59.974	90.9	94.458	0	0	1.892
	1.5	73.034	92.89	95.237	0.313	0.01	0.4
	2	77.47	93.54	95.38	0.32	0.05	0.042
	3		94.04	96.996		0.52	-0.029
	5		92.59	97.149		1.97	0.724

## Sheet: Sup Fig 17a
Supplementary figure 17a source data

## Sheet: Sup Fig 17b
Supplementary figure 17b source data
	Time (min)	Linker 1	Linker 2	Linker 3	LInker 4	Linker 5	WT
	1	49839.7	60422.6	57930.7	54373.8	56116.5	54854.8
	2	108423	129407	118461	107631	107501	108165
	3	155365	204230	172669	153107	156180	163143
	4	206570	275578	232118	198953	209443	224002

## Sheet: Sup Fig 17c
Supplementary figure 17c source data
	Time(min)	Linker 1	Linker 2	Linker 3	Linker 4	Linker 5	WT	Mean
	1	58711.8	73720.7	69301.7	64581	66680.1	65676.9	56953.3
	2	128487	158698	140720	126793	127174	128260	115733
	3	183951	249328	204035	179488	184512	193328	170664
	4	244979	336952	274120	233604	247516	264212	228770

## Sheet: Sup Fig 17d
Supplementary figure 17d source data
		6-mer			5-mer			4-mer			3-mer
		replicate 1	replicate 2	replicate 3	replicate 1	replicate 2	replicate 3	replicate 1	replicate 2	replicate 3	replicate 1	replicate 2	replicate 3
	Linker 1	2.2239	2.0424	2.544	87.987	86.183	84.321	1.769	2.1198	2.6544	8.0205	9.6548	10.48
	Linker 2	0.9238	0.9629	1.1459	82.976	82.365	81.785	2.311	2.6769	3.0486	13.789	13.996	14.02
	Linker 3	2.4464	2.4208	2.7869	87.434	86.708	84.677	1.8142	2.0469	2.6449	8.305	8.8243	9.8908
	Linker 4	2.6105	2.5782	3.1756	89.048	87.935	85.167	1.7895	2.1497	2.7581	6.5521	7.3367	8.8996
	Linker 5	3.1868	3.0375	3.751	86.356	87.039	84.618	1.7104	2.0442	2.6037	8.7465	7.879	9.0274
	WT	2.7437	2.5096	3.1725	87.751	86.994	84.781	1.7055	2.0319	2.6074	7.8003	8.4642	9.439
